# Supplementary material for: Magnitude and risk factors of mother-to-child transmission of HIV among HIV-exposed infants after Option B+ implementation in Ethiopia: a systematic review and meta-analysis
Source: AIDS Res Ther. 2024 Jun 7;21:39. doi: 10.1186/s12981-024-00623-6 (PMC11157738; doi:10.1186/s12981-024-00623-6)
Supplement: Supplementary file 2 — Supplementary Material 2 [file 12981_2024_623_MOESM2_ESM.xlsx]

## Sheet: Prevalence study
	The Joanna Briggs Institute (JBI) Critical Appraisal Tools for use in systematic reviews
S NO	Study ID	Sampling frame	Sampling	Sample size	Study subjects and setting	Sample coverage for all group	Reliability and validity of study tool	Data collection	Statistical analysis	Response rate	Overall JBI score	Overall JBI (%)
1	Bayou et al.,2016	Yes	Yes	No	Yes	No	Yes	Yes	Yes	Yes	7	77.7778
2	Desta et al.,2019	No	No	Yes	Yes	Yes	Yes	No	Yes	Yes	6	66.6667
3	Ebuy et al.,2020	No	No	Yes	Yes	No	Yes	Yes	Yes	Yes	6	66.6667
4	Teshome et al.,2021	Yes	Yes	No	Yes	Yes	Yes	Yes	Yes	Yes	8	88.8889
5	Tsehay,2019a	Yes	Yes	Yes	Yes	Yes	No	Yes	Yes	Yes	8	88.8889
6	Tsehay,2019b	Yes	Yes	Yes	Yes	Yes	No	Yes	Yes	Yes	8	88.8889
7	Yitayew et al.,2019	Yes	Yes	Yes	Yes	Yes	No	Yes	Yes	Yes	8	88.8889
8	Yosef et al.,2020	Yes	Yes	No	Yes	No	Yes	Yes	Yes	Yes	7	77.7778
9	Gutema et al.,2023	Yes	Yes	Yes	Yes	Yes	Yes	No	Yes	Yes	8	88.8889
10	Kassie et al.,2020	Yes	Yes	Yes	Yes	No	Yes	Yes	Yes	Yes	8	88.8889
	The Joanna Briggs Institute (JBI) critical appraisal tool:Yes, No, Unclear or Not Applicable
	1. Sampling frame: Was the sample frame appropriate to address the target population?
	2. Sampling: Were study participants recruited in an appropriate way?
	3. Sample size: Was the sample size adequate?
	4. Study subjects and setting: Were the study subjects and setting described in detail?
	5. Sample coverage: Was data analysis conducted with sufficient coverage of the identified sample?
	6. Reliability and validity of study tool: Were valid methods used for the identification of the condition?
	7. Data collection: Was the condition measured in a standard, reliable way for all participants?
	8. Statistical analysis: Was there appropriate statistical analysis?
	9. Response rate: Was the response rate adequate, and if not, was the low response rate managed appropriately?
	Studies with overall JBI score of 50% and above were included for final analysis
	Note: JBI score indicated in red color studies were include for reis factor analysis

## Sheet: Cohort studies
	The Joanna Briggs Institute (JBI) Critical Appraisal Tools for use in systematic reviews for cohort studies
S. NO	Syudy name	Similar source population	Comparability	Reliability and validity of tool for exposure	Confounding identified	Confounding controlled	Exposure free of outcome	Reliability and validity of tool for outcome	Adequate exposure time	Follow up complete	Incomplete F/up adressed	Statistical analysis	Overall JBI score	Overall JBI score (%)
1	Kokeb et al.,2023	Yes	Yes	Yes	No	Yes	Unclear	Yes	Yes	Yes	No	Yes	8	72.7273
2	Degavi et al.,2022	Yes	Yes	Yes	No	Yes	Unclear	Yes	Yes	No	No	Yes	7	63.6364
3	Tiruneh et al.,2022	Yes	Yes	Yes	No	Yes	Unclear	Yes	Yes	Yes	No	Yes	8	72.7273
4	Tadewos et al.,2021	Yes	Yes	Yes	Yes	Yes	Unclear	Yes	Yes	Yes	No	Yes	9	81.8182
5	Alamdo et al.,2021	Yes	Yes	Yes	No	Yes	Unclear	Yes	Yes	Yes	No	Yes	8	72.7273
6	Kassaw et al.,2020	Yes	Yes	Yes	No	Yes	Unclear	Yes	Yes	Yes	No	Yes	8	72.7273
7	Chaka et al.,2019	Yes	Yes	Unclear	No	Yes	Unclear	Unclear	Yes	Yes	No	Yes	6	54.5455
8	Mesfin et al.,2017	Yes	Yes	Yes	No	No	Unclear	Yes	Yes	Yes	No	No	6	54.5455
	The Joanna Briggs Institute (JBI) critical appraisal tool:Yes, No, Unclear or Not Applicable
	1. Similar source population: Were the two groups similar and recruited from the same population?
	2. Comparablility: Were the exposures measured similarly to assign people to both exposed and unexposed groups?
	3. Reliability and validity of study tool for exposure: Was the exposure measured in a valid and reliable way?
	4. Confounding identified: Were confounding factors identified?
	5. Confounding controlled: Were strategies to deal with confounding factors stated?
	6. Exposure free of outcome: Were the groups/participants free of the outcome at the start of the study (or at the moment of exposure)?
	7. Reliability and validity of study tool for outcome: Were the outcomes measured in a valid and reliable way?
	8. Adequate exposure time: Was the follow up time reported and sufficient to be long enough for outcomes to occur?
	9. Follow up complete: Was follow up complete, and if not, were the reasons to loss to follow up described and explored?
	10. Incomplete F/up adressed: Were strategies to address incomplete follow up utilized?
	11. Statistical analysis: Was appropriate statistical analysis used?
	Studies with overall JBI score of 50% and above were included for final analysis
	Note: JBI score indicated in red color studies were include for reis factor analysis

## Sheet: Case control study
NO	Study ID	Comparability	Matcing	Criteria for selection	Reliability and validity of study tool for exposure	Exposure measurement	Confounding identification	Confounding control	Reliability and validity	Adequate exposure time	Statistical analysis	Overall JBI	Overall JBI (%)
1	(Hussen et al., 2022)	Yes	No	Yes	Yes	Yes	No	Yes	Yes	Yes	Yes	8	80
2	(Alemu et al., 2022)	Yes	No	Yes	No	Yes	No	Yes	Yes	Yes	Yes	7	70
3	(Hunduma, Gebrehanna and Debela, 2021)	Yes	No	Yes	No	Yes	No	Yes	Yes	Yes	Yes	7	70
4	(Beyene, Dadi and Mogas, 2018)	Yes	No	Yes	Yes	Yes	No	Yes	Yes	Yes	Yes	8	80
	The Joanna Briggs Institute (JBI) critical appraisal tool:Yes, No, Unclear or Not Applicable
	1. Comparability: Were the groups comparable other than the presence of disease in cases or the absence of disease in controls?
	2. Matching: Were cases and controls matched appropriately?
	3. Criteria for selection: Were the same criteria used for identification of cases and controls?
	4. Reliability and validity of study tool for exposure: Was exposure measured in a standard, valid and reliable way?
	5. Exposure measurement: Was exposure measured in the same way for cases and controls?
	6. Confounding identification: Were confounding factors identified?
	7. Confounding control: Were strategies to deal with confounding factors stated?
	8. Reliability and validity of tool for outcome: Were outcomes assessed in a standard, valid and reliable way for cases and controls?
	9. Adequate exposure time: Was the exposure period of interest long enough to be meaningful?
	10. Statistical analysis: Was appropriate statistical analysis used?
	Studies with overall JBI score of 50% and above were included for final analysis
	Note: JBI score indicated in red color studies were include for reis factor analysis

## Sheet: Total articles
Bayou et al.,2016	Cross sectional
Desta et al.,2019	Cross sectional
Ebuy et al.,2020	Cross sectional
Teshome et al.,2021	Cross sectional
Tsehay,2019a	Cross sectional
Tsehay,2019b	Cross sectional
Yitayew et al.,2019	Cross sectional
Yosef et al.,2020	Cross sectional
Gutema et al.,2023	Cross sectional
Kassie et al.,2020	Cross sectional
Kokeb et al.,2023	Cohort
Degavi et al.,2022	Cohort
Tiruneh et al.,2022	Cohort
Tadewos et al.,2021	Cohort
Alamdo et al.,2021	Cohort
Kassaw et al.,2020	Cohort
Chaka et al.,2019	Cohort
Mesfin et al.,2017	Cohort
(Hussen et al., 2022)	Case control
(Alemu et al., 2022)	Case control
(Hunduma, Gebrehanna and Debela, 2021)	Case control
(Beyene, Dadi and Mogas, 2018)	Case control
