# Supplementary material for: Magnitude and risk factors of mother-to-child transmission of HIV among HIV-exposed infants after Option B+ implementation in Ethiopia: a systematic review and meta-analysis
Source: AIDS Res Ther. 2024 Jun 7;21:39. doi: 10.1186/s12981-024-00623-6 (PMC11157738; doi:10.1186/s12981-024-00623-6)
Supplement: Supplementary file 3 — Supplementary Material 3 [file 12981_2024_623_MOESM3_ESM.xlsx]

## Sheet: Prevalence
ID	author	year	study design	study region	study area	Response rate	sample size	event	JBI score (%)
1	Kokeb et al.	2023	Cohort	Amhara	University of Gandar	95.34	307	11	73
2	Gutema et al.	2023	Cross-sectional	Eight regions	Eight regions	83.1	5679	146	89
3	Degavi et al.	2022	Cohort	Oromia	West Guji	91.3	422	16	64
4	Tiruneh et al.	2022	Cohort	Amhara	Gondar	100	311	25	73
5	Tadewos et al.	2021	Cohort	SNNP	South Omo	100	228	12	82
6	Alamdo et al.	2021	Cohort	Addis Ababa	Addis Ababa	83.7	298	2	73
7	Teshome et al.	2021	Cross-sectional	Addis Ababa	Addis Ababa	100	216	11	89
8	Kassaw et al.	2020	Cohort	Amhara	Amhara Region	91.2	198	8	73
9	Ebuy et al.	2020	Cross-sectional	Tigray	Mekele city	70	558	20	67
10	Yosef et al.	2020	Cross-sectional	SNNP	Sidama	100	203	18	78
11	Kassie et al.	2020	Cross-sectional	Amhara	University of Gandar	98.8	236	13	89
12	Tsehay	2019b	Cross-sectional	Amhara	West Gojam	100	636	39	89
13	Tsehay	2019a	Cross-sectional	Amhara	Bahrdar	100	477	27	89
14	Chaka et al.	2019	Cohort	Oromia	Adama	98.7	248	1	55
15	Yitayew et al.	2019	Cross-sectional	Amhara	Desse town	90.2	313	12	89
16	Desta et al.	2019	Cross-sectional	Tigray	Tigray region	97.1	340	7	67
17	Mesfin et al.	2017	Cohort	Oromia	Jimma	100	225	12	55
18	Bayou et al.	2016	Cross-sectional	Oromia	West Oromia	92.8	281	15	78
