# Supplementary material for: Magnitude and risk factors of mother-to-child transmission of HIV among HIV-exposed infants after Option B+ implementation in Ethiopia: a systematic review and meta-analysis
Source: AIDS Res Ther. 2024 Jun 7;21:39. doi: 10.1186/s12981-024-00623-6 (PMC11157738; doi:10.1186/s12981-024-00623-6)
Supplement: Supplementary file 4 — Supplementary Material 4 [file 12981_2024_623_MOESM4_ESM.xlsx]

## Sheet: Nutritional status
Label	case1	control1	case0	control0	author	year
Malnourished	6	42	2	148	Kassaw et al	2020
	32	42	12	136	Beyene et al.	2018

## Sheet: Infant NVP adherence
Label	case1	control1	case0	control0	author	year
Poor	5	20	12	386	Degavi et al.	2022
	40	14	26	240	Alemu et al.	2022

## Sheet: Infant NVP prophylaxis
Label	case1	control1	case0	control0	author	year
No	5	6	2	327	Desta et al	2019
	7	1	5	215	Tadewos et al	2021
	4	17	8	284	Yitayew et al.	2019
	5	11	22	438	Tsehay	2019a
	15	22	24	575	Tsehay	2019b
	49	464	104	5062	Gutema et al.	2023
	35	29	9	147	Beyene et al.	2018

## Sheet: Infant age at enrollment
Label	case1	control1	case0	control0	author	year
> 6weeks	106	2367	40	3166	Gutema et al.	2023
	21	19	37	213	Hussen et al	2022
	32	12	34	242	Alemu et al.	2022		320
	9	69	7	338	Degavi et al.	2022

## Sheet: feeding practice 
Label	case1	control1	case0	control0	author	year
Mixed	13	23	26	574	Tsehay	2019b
	8	46	19	404	Tsehay	2019a
	13	143	0	80	Kassie et al.	2020
	26	27	40	227	Alemu et al.	2022
	33	10	11	166	Beyene et al.	2018

## Sheet: Partner HIV stutus
Label	case1	control1	case0	control0	author	year
Negative partner HIV status	7	37	7	251	Degavi et al.	2022
	9	41	2	105	Teshome	2021

## Sheet: Partner involvement
Label	case1	control1	case0	control0	author	year
Low or no	26	33	32	199	Hussen et al	2022
	36	83	8	93	Beyene et al.	2018
	16	10	8	62	Hunduma et al	2021

## Sheet: CD4 count
Label	case1	control1	case0	control0	author	year
Below 350	12	74	6	111	Yosef et al.	2020
	9	63	2	142	Teshome	2021
	13	122	0	101	Kassie et al.	2020

## Sheet: WHO stage 2 and above
Label	case1	control1	case0	control0	author	year
2 and above	7	81	5	135	Tadewos et al,	2021
	16	28	25	568	Tsehay	2019b
	8	126	10	59	Yosef et al.	2020
	8	74	7	331	Degavi et al.	2022
	45	29	21	225	Alemu et al.	2022
	24	16	20	160	Beyene et al.	2018

## Sheet: When ART initiated 
Label	case1	control1	case0	control0	author	year
At current pregnancy	3	4	4	329	Desta	2019
	7	26	4	172	Teshome	2021
	14	22	44	210	Hussen et al	2022
	88	4057	33	1445	Gutema et al.	2023
	8	60	4	156	Tadewos et al	2021
	6	34	5	120	Degavi et al.	2022

[truncated: 5 more sheets: Maternal ART adherence, Maternal ARV intervention, Delivery mode, delivery place, ANC follow up]
